# Supplementary material for: Population Structure and Diversity in European Honey Bees (Apis mellifera L.)—An Empirical Comparison of Pool and Individual Whole-Genome Sequencing
Source: Genes (Basel). 2022 Jan 21;13(2):182. doi: 10.3390/genes13020182 (PMC8872436; doi:10.3390/genes13020182)
Supplement: Supplementary file 1 [file genes-13-00182-s001.zip]

Archive with 2 entries (2 files):
- SupplementaryFigures.pdf
- SupplementaryTables.xlsx
