# Supplementary material for: Population Structure and Diversity in European Honey Bees (Apis mellifera L.)—An Empirical Comparison of Pool and Individual Whole-Genome Sequencing
Source: Genes (Basel). 2022 Jan 21;13(2):182. doi: 10.3390/genes13020182 (PMC8872436; doi:10.3390/genes13020182)
Supplement: Supplementary file 1 [file genes-13-00182-s001.zip › SupplementaryTables.xlsx]

## Sheet: SuppTables
Supplementary Tables - Empirical comparison of pool and individual whole-genome sequencing to assess population structure and diversity in European honey bees (Apis mellifera L.)
Authors: Melanie Parejo*, Chao Chen*, Jamal Momeni, Jorge Langa, Iratxe Montes, Rasmus O. Nielsen, Wei Shi, Xiao Chen, Rikke Vingborg, Per Kryger, Maria Bouga, Marina Meixner, Andone Estonba
Corresponding authors: melanie.parejo@ehu.eus and chao_chen@outlook.com
Table S1	Mapping statistics pool-seq data
Table S2	Mapping statistics individual whole-genome seq data
Table S3	Lineage differentiation (FST) based on pool and individual seq data
Table S4	Differentiation between populations (FST) based on pool-seq data
Table S6	Differentiation between populations (FST) based on individual seq data

## Sheet: S1_MappingStatsPool
Table S1. Mapping statistics of pool sequencing data
Pool name	Raw reads	Trimmed reads	Mapped reads	Coverage	Putative #SNPs
ibe_esp_eus	261740346	259770184	198419669	108.7	488527
mel_irl	189173694	181203558	128894786	70.6	512125
mel_rus	203434258	197755940	147369697	81	586574
mac_mkd_grc	183418334	182271839	137703876	76.1	481604
cec_grc	172536038	167111262	127221574	70.3	469760
ada_grc	193843814	192355645	146336602	80.7	596554
cyp_cyp	302420580	300691087	222162021	122.2	627509
car_aut_hun	289350612	286406767	214875308	118	590296
cau_tur_geo	202322034	200458396	147550758	80.6	493087
rod_bgr	613182934	604095285	479943850	264.5	504081
carp_rou_mda	359926728	354708076	261495887	144.1	610461
ana_tur	437749302	427216868	333927387	182.8	489938
rem_arm	570502942	560895578	431505764	236.4	466677
rut_mlt	392876372	383232747	317769994	173.7	799602
Total	4372477988	4298173232	3295177173	1809.7	1598885

## Sheet: S2_MappingStatsInd
Table S2. Mapping statistics of individual whole-genome seq data
Individual name	Raw reads	Clean reads	Mapped reads	Coverage
rem_arm_01	71864870	71550670	70992927	46.4801
rem_arm_02	20743148	20655226	20336369	13.3145
rem_arm_03	23413010	23323840	22938078	15.0179
rem_arm_04	24702428	24612514	24432933	15.9966
rem_arm_05	26555490	26442114	26215622	17.1638
rem_arm_06	26501488	26396750	26168709	17.133
rem_arm_07	21764710	21686972	19741462	12.925
rem_arm_08	20254548	20220436	3877772	2.53884
rem_arm_09	28142188	28059448	26716091	17.4914
rem_arm_10	25625240	25527484	25356158	16.6011
rod_bgr_01	60973274	60405060	60085669	39.339
rod_bgr_02	21424396	21195530	21064914	13.7915
rod_bgr_03	22376642	22143094	21814687	14.2824
rod_bgr_04	22187632	21963638	21634454	14.1644
rod_bgr_05	25501756	25268024	25007967	16.3731
rod_bgr_06	26251078	25970606	25779061	16.8779
rod_bgr_07	21703512	21510286	21347845	13.9768
rod_bgr_08	21552372	21367672	21252679	13.9144
rod_bgr_09	21897098	21705782	21566231	14.1197
rod_bgr_10	24781748	24549736	24162632	15.8196
ada_grc_01	30695318	30587432	30293831	19.8338
ada_grc_02	76874196	76484480	75720353	49.5753
ada_grc_03	26211494	26065088	25841173	16.9186
ada_grc_04	25510538	25361338	25012426	16.376
ada_grc_05	30653120	30508056	30183765	19.7618
ada_grc_06	24760278	24652174	24467321	16.0191
ada_grc_07	25947598	25801550	25567283	16.7393
ada_grc_08	26534770	26443184	26135209	17.1111
ada_grc_09	24921472	24784898	24607212	16.1107
cyp_cyp_01	59501544	59001936	58667784	38.4107
cyp_cyp_02	22372086	22201742	22071637	14.4506
cyp_cyp_03	21578900	21403356	21292629	13.9406
cyp_cyp_04	23429146	23216856	22921180	15.0068
cyp_cyp_05	19760936	19524750	19371025	12.6825
cyp_cyp_06	24426128	24235696	23891297	15.642
cyp_cyp_07	23276206	23070070	22730445	14.882
cyp_cyp_08	20088540	19889768	19735617	12.9212
cyp_cyp_09	19755598	19571906	19402078	12.7028
cyp_cyp_10	22879950	22677408	22572540	14.7786
cau_tur_geo_01	58150354	57906428	57355790	37.5517
cau_tur_geo_02	59569190	58974662	58575117	38.35
cau_tur_geo_03	18071196	17996616	17843251	11.6822
cau_tur_geo_04	20505238	20360630	20192763	13.2205
cau_tur_geo_05	23434460	23333746	23164587	15.1662
cau_tur_geo_06	81108948	80772362	80412014	52.647
cau_tur_geo_07	21668260	21481094	21324033	13.9612
cau_tur_geo_08	24174256	24076388	23928262	15.6662
cau_tur_geo_09	21129776	20941318	20780187	13.6051
cau_tur_geo_10	23699860	23603034	23479257	15.3722
cec_grc_01	61468578	60798238	60225462	39.4305
cec_grc_02	23737262	23477540	22910675	15
cec_grc_03	22471122	22185162	22008936	14.4096
cec_grc_04	23623880	23358980	23089381	15.117
cec_grc_05	22780236	22566708	22345747	14.6301
cec_grc_06	27516826	27210848	26976625	17.662
cec_grc_07	19170304	18945320	18772073	12.2904
cec_grc_08	24061496	23801910	23349978	15.2876
cec_grc_09	23464012	23204566	22398674	14.6647
cec_grc_10	19080420	18876658	18728150	12.2616
mac_mkd_grc_01	67435312	67113982	66634690	43.6267
mac_mkd_grc_02	21738688	21505792	21224374	13.8959
mac_mkd_grc_03	21673766	21570646	21450198	14.0438
mac_mkd_grc_04	23828390	23636140	23078790	15.11
mac_mkd_grc_05	22174602	22065552	21911788	14.346
mac_mkd_grc_06	31916168	31602506	31219219	20.4397
mac_mkd_grc_07	24227710	23996440	23851395	15.6159
mac_mkd_grc_08	57397498	57100004	56645664	37.0868
mac_mkd_grc_09	62198474	61566356	58722546	38.4465
mac_mkd_grc_10	26749246	26621670	26040195	17.0489
car_aut_hun_01	59523640	58957256	58584890	38.3564
car_aut_hun_02	24727194	24477498	24335393	15.9327
car_aut_hun_03	25272202	25014176	24846132	16.2671
car_aut_hun_04	27926518	27659598	27447432	17.9702
car_aut_hun_05	20309124	20097866	19936225	13.0525
car_aut_hun_06	23337168	23009104	22842963	14.9556
car_aut_hun_07	23358578	23121636	22748622	14.8939
car_aut_hun_08	22492336	22265928	21779704	14.2595
car_aut_hun_09	20163246	20059964	19931093	13.0492
car_aut_hun_10	24335684	24172160	23888153	15.6399
ibe_esp_eus_01	28847322	28730514	28409247	18.6
ibe_esp_eus_02	25962536	25864978	25672599	16.8082
ibe_esp_eus_03	23505224	23411452	23216684	15.2003
ibe_esp_eus_04	25980950	25895780	25722383	16.8408
ibe_esp_eus_05	24040004	23952956	23686797	15.5081
ibe_esp_eus_06	20607506	20533468	20310483	13.2976
ibe_esp_eus_07	33653822	33518030	33272959	21.7843
ibe_esp_eus_08	24382106	24283978	24078299	15.7644
ibe_esp_eus_09	19637550	19553028	19349985	12.6687
ibe_esp_eus_10	30706882	30608268	30310777	19.8449
mel_irl_01	58574960	58315722	57886357	37.8991
mel_irl_02	23271358	23180068	22927746	15.0111
mel_irl_03	21349582	21267406	20981574	13.737
mel_irl_04	27441818	27278362	26926738	17.6293
mel_irl_05	27983032	27712572	27151710	17.7766
mel_irl_06	17918754	17829938	17777924	11.6395
mel_irl_07	25292308	25111904	24140916	15.8054
mel_irl_08	32837886	32529614	32065443	20.9937
mel_irl_09	23657344	23527104	23077667	15.1093
mel_irl_10	24937288	24734490	24436290	15.9988
rut_mlt_01	27792166	27691878	27351782	17.9076
rut_mlt_02	73243734	72965166	72548272	47.4984
rut_mlt_03	23758856	23672776	23523060	15.4009
rut_mlt_04	26552722	26404172	26076152	17.0724
rut_mlt_05	27831144	27692224	27507826	18.0098
rut_mlt_06	26153440	26045678	25890787	16.9511
rut_mlt_07	25029096	24926026	24755472	16.2078
rut_mlt_08	25348468	25241728	25053580	16.403
rut_mlt_09	23780048	23680080	23419988	15.3334
rut_mlt_10	26019216	25923850	25722046	16.8406
carp_rou_mda_01	51011066	50379904	49770780	32.5857
carp_rou_mda_02	24117586	23862102	23411220	15.3277
carp_rou_mda_03	24682386	24454716	24199855	15.844
carp_rou_mda_04	24710942	24418274	24237410	15.8686
carp_rou_mda_05	21578316	21377698	21218072	13.8918
carp_rou_mda_06	20892828	20715232	20554825	13.4576
carp_rou_mda_07	22135118	21891380	21731043	14.2276
carp_rou_mda_08	24531960	24293528	24089552	15.7718
carp_rou_mda_09	22804072	22535890	22376923	14.6505
carp_rou_mda_10	74212978	73867782	73228452	47.9438
mel_rus_01	57734184	57155632	56848927	37.2198
mel_rus_02	22886106	22647512	22538242	14.7561
mel_rus_03	27332802	27067858	27019875	17.6903
mel_rus_04	25900024	25692206	25506686	16.6996
mel_rus_05	25989896	25759062	25531392	16.7158
mel_rus_06	26500852	26321192	26167740	17.1324
mel_rus_07	28333886	28014592	27492510	17.9998
mel_rus_08	19104156	18948124	18802821	12.3105
mel_rus_09	24921630	24725272	24489541	16.0337
mel_rus_10	23504896	23305044	22890248	14.9866
ana_tur_01	59419074	58989852	58446191	38.2656
ana_tur_02	21575858	21395342	21219948	13.893
ana_tur_03	21849544	21693386	21610224	14.1485
ana_tur_04	21548958	21411634	21265537	13.9229
ana_tur_05	23584766	23411308	23299873	15.2548
ana_tur_06	21924592	21749366	21605497	14.1454
ana_tur_07	23690692	23505882	23247317	15.2204
ana_tur_08	23051440	22880508	22706491	14.8663
ana_tur_09	22266226	22105798	21942983	14.3664
ana_tur_10	25673032	25489610	25314024	16.5735
Total	4060632652	4031671948	3971973235	2600.51

## Sheet: S3_FSTlineages
Table S3. Average pairwise FST and standard deviation (in brackets) between lineages. For pool sequence data FST is averaged between population pairwise FST of pools from different lineages. For individual sequence data, FST between lineages is calculated by pooling individuals from the same lineage.
Based on Pool Seq Data	M	C	O	A
M	0.07 (±0.03)
C	0.47 (±0.05)	0.05 (±0.03)
O	0.49 (±0.04)	0.30 (±0.06)	0.07 (±0.05)
A	0.28 (±0.03)	0.19 (±0.01)	0.26 (±0.02)	-
Based on Individual Seq Data	M	C	O	A
M	-
C	0.60 (±0.09)	-
O	0.59 (±0.09)	0.38 (±0.10)	-
A	0.44 (±0.09)	0.36 (±0.11)	0.43 (±0.09)	-

## Sheet: S4_FSTpools
Table S4. Population pairwise FST between pools calculated in overlapping windows of 10kb using PoPoolation2.
Pool	ibe_esp_eus	mel_irl	mel_rus	mac_mkd_grc	cec_grc	ada_grc	cyp_cyp	car_aut_hun	cau_tur_geo	rod_bgr	carp_rou_mda	ana_tur	rem_arm	rut_mlt
ibe_esp_eus	-
mel_irl	0.072546	-
mel_rus	0.0796	0.059556	-
mac_mkd_grc	0.512556	0.520988	0.432218	-
cec_grc	0.523295	0.531975	0.442295	0.01765	-
ada_grc	0.456048	0.463244	0.379384	0.029129	0.033698	-
cyp_cyp	0.46464	0.475207	0.399729	0.247982	0.263495	0.175968	-
car_aut_hun	0.480824	0.48723	0.39753	0.057496	0.057336	0.072675	0.291818	-
cau_tur_geo	0.522085	0.534265	0.452934	0.301011	0.320687	0.204342	0.128375	0.358123	-
rod_bgr	0.488531	0.496463	0.409391	0.026195	0.031573	0.026243	0.213394	0.062491	0.256636	-
carp_rou_mda	0.474268	0.481165	0.393426	0.029468	0.032777	0.034358	0.233666	0.030965	0.283281	0.026573	-
ana_tur	0.516745	0.528762	0.448226	0.295984	0.315358	0.201188	0.119679	0.353034	0.016566	0.252116	0.278922	-
rem_arm	0.511195	0.523166	0.443456	0.296098	0.31498	0.203696	0.096963	0.350681	0.035376	0.253823	0.278729	0.034815	-
rut_mlt	0.298578	0.307211	0.251267	0.199744	0.205508	0.171161	0.230168	0.1869	0.274804	0.186715	0.177578	0.271393	0.268464	-

## Sheet: S5_FSTindividuals
Table S5. Population pairwise FST between populations calculated in overlapping windows of 10kb.
		M			C						O				A
	Pool	ibe_esp_eus	mel_irl	mel_rus	car_aut_hun	rod_bgr	carp_rou_mda	mac_mkd	cec_grc	ada_grc	cyp_cyp	ana_tur	rem_arm	cau_tur_geo	rut_mlt
M	ibe_esp_eus	-
	mel_irl	0.11875	-
	mel_rus	0.123983	0.118758	-
C	car_aut_hun	0.609607	0.655918	0.570315	-
	rod_bgr	0.618665	0.664288	0.582575	0.111946	-
	carp_rou_mda	0.618311	0.664042	0.580496	0.0437671	0.0590431	-
	mac_mkd	0.638459	0.683785	0.603058	0.0883877	0.045998	0.0470169	-
	cec_grc	0.645581	0.69077	0.61067	0.1004	0.0556939	0.0591654	0.0344977	-
	ada_grc	0.614157	0.660887	0.578176	0.11289	0.0438184	0.0657505	0.0404436	0.0375066	-
O	cyp_cyp	0.604443	0.649869	0.579881	0.457913	0.353252	0.413497	0.403324	0.41398	0.352777	-
	ana_tur	0.657449	0.701865	0.634152	0.539104	0.41474	0.488421	0.474127	0.48609	0.416148	0.243702	-
	rem_arm	0.642231	0.686748	0.618842	0.520419	0.398693	0.470392	0.456373	0.468424	0.398819	0.192078	0.0610523	-
	cau_tur_geo	0.646009	0.690503	0.622279	0.518667	0.393642	0.467367	0.452581	0.46459	0.395435	0.22641	0.0771677	0.0758589	-
A	rut_mlt	0.421416	0.467889	0.399261	0.307562	0.306244	0.305736	0.321785	0.328965	0.298748	0.375984	0.4378	0.421807	0.399745	-
			SD
	Within Lineage Average	0.0910035	0.0569264
	Between lineages	0.513966	0.120414
